# Supplementary material for: A Network Pharmacology and Experimental Validation Strategy for Hypoglycemic Study of Lonicerae Japonicae Flos on Diabetes
Source: J Cell Mol Med. 2026 May 2;30(9):e71167. doi: 10.1111/jcmm.71167 (PMC13135239; doi:10.1111/jcmm.71167)
Supplement: Supplementary file 5 — Table S2: The Gene Ontology (GO) enrichment analysis and the Kyoto Encyclopedia of Genes and Genomes (KEGG) enrichment analysis for hypoglycemic targets of Lonicerae Japonicae Flos. [file JCMM-30-e71167-s005.xlsx]

## Sheet: Sheet1
biological processes	gene ratio	-Log10(P value)	count
retinoic acid receptor signaling pathway	0.2	9.26778	4
norepinephrine uptake	0.15	8.30367	3
norepinephrine transport	0.15	8.30367	3
dopamine uptake	0.15	7.38813	3
catecholamine uptake	0.15	7.38813	3
maltose metabolic process	0.1	5.90275	2
positive regulation of vitamin D receptor signaling pathway	0.1	5.2043	2
dopamine uptake involved in synaptic transmission	0.1	5.2043	2
catecholamine uptake involved in synaptic transmission	0.1	5.2043	2
vacuolar sequestering	0.05	3.17872	1
starch metabolic process	0.05	3.17872	1
starch catabolic process	0.05	3.17872	1
regulation of male mating behavior	0.05	3.17872	1
positive regulation of male mating behavior	0.05	3.17872	1
positive regulation of cyclic nucleotide-gated ion channel activity	0.05	3.17872	1
negative regulation of connective tissue replacement in inflammatory	0.05	3.17872	1
negative regulation of connective tissue replacement	0.05	3.17872	1
maltose catabolic process	0.05	3.17872	1
dextrin catabolic process	0.05	3.17872	1
bilirubin transport	0.05	3.17872	1
molecular functions	gene ratio	-LogP	count
nuclear receptor activity	0.3	12.1343	6
ligand-activated transcription factor activity	0.3	12.1343	6
steroid hormone receptor activity	0.25	11.506	5
dopamine:sodium symporter activity	0.15	9.6054	3
norepinephrine:sodium symporter activity	0.15	9.6054	3
retinoic acid-responsive element binding	0.15	8.30492	3
monoamine transmembrane transporter activity	0.15	7.68222	3
sodium:chloride symporter activity	0.15	7.5275	3
anion:sodium symporter activity	0.15	7.15086	3
maltose alpha-glucosidase activity	0.1	5.90358	2
DNA binding domain binding	0.1	5.90358	2
alpha-1,4-glucosidase activity	0.1	5.60273	2
alpha-glucosidase activity	0.1	5.20513	2
neurotransmitter:sodium symporter activity	0.05	3.17914	1
glucan 1,4-alpha-glucosidase activity	0.05	3.17914	1
intracellularly ATP-gated chloride channel activity	0.05	3.17914	1
intracellularly ATP-gated ion channel activity	0.05	3.17914	1
Sec61 translocon complex binding	0.05	3.17914	1
bilirubin transmembrane transporter activity	0.05	3.17914	1
linoleic acid binding	0.05	3.17914	1
cellular components	gene ratio	-LogP	count
transcription regulator complex	0.25	4.88578	5
RNA polymerase II transcription regulator complex	0.2	4.8414	4
neuronal cell body membrane	0.1	3.80753	2
cell body membrane	0.1	3.71808	2
ficolin-1-rich granule membrane	0.1	3.12825	2
tertiary granule membrane	0.1	2.97315	2
voltage-gated potassium channel complex	0.1	2.90511	2
potassium ion-transporting ATPase complex	0.05	2.70229	1
inward rectifying potassium channel	0.05	2.57748	1
intercellular canaliculus	0.05	2.40167	1
flotillin complex	0.05	2.22599	1
ESC/E(Z) complex	0.05	2.22599	1
nucleotide-activated protein kinase complex	0.05	2.22599	1
dopaminergic synapse	0.05	2.13911	1
Sin3 complex	0.05	2.13911	1
NuRD complex	0.05	2.03478	1
Sin3-type complex	0.05	2.03478	1
CHD-type complex	0.05	2.03478	1
cation-transporting ATPase complex	0.05	1.92618	1
mitochondria-associated endoplasmic reticulum membrane	0.05	1.8807	1
KEGG signaling pathways	gene ratio	-LogP	count
PPAR signaling pathway	0.3	11.143	6
Adipocytokine signaling pathway	0.25	9.09186	5
Thyroid cancer	0.2	8.0413	4
Transcriptional misregulation in cancer	0.25	6.8502	5
Lipid and atherosclerosis	0.25	6.6062	5
Bile secretion	0.2	6.48304	4
Pathways in cancer	0.3	6.04523	6
Thyroid hormone signaling pathway	0.2	5.94743	4
Non-small cell lung cancer	0.15	4.84251	3
Small cell lung cancer	0.15	4.52279	3
Parathyroid hormone synthesis, secretion and action	0.15	4.3389	3
Th17 cell differentiation	0.15	4.31468	3
AMPK signaling pathway	0.15	4.17839	3
Gastric cancer	0.15	3.89955	3
Galactose metabolism	0.1	3.71808	2
Starch and sucrose metabolism	0.1	3.58706	2
Aldosterone-regulated sodium reabsorption	0.1	3.56309	2
ABC transporters	0.1	3.39231	2
Arachidonic acid metabolism	0.1	3.12825	2
Longevity regulating pathway - multiple species	0.1	3.11419	2
